# Supplementary material for: Descriptions of a new species, validation of a name, and elevation of a variety in Iris (Iridaceae) from China
Source: PhytoKeys. 2026 Mar 16;271:299–312. doi: 10.3897/phytokeys.271.176663 (PMC13010168; doi:10.3897/phytokeys.271.176663)
Supplement: XML Treatment for Iris cariciformis [file phytokeys.271.176663-treatment1.xml]

<!DOCTYPE tp:taxon-treatment
  PUBLIC "-//TaxonX//DTD Taxonomic Treatment Publishing DTD v0 20100105//EN" "tax-treatment-NSO.dtd">
<tp:taxon-treatment xmlns:tp="http://www.plazi.org/taxpub"><tp:treatment-meta><kwd-group><label>Taxon classification</label><kwd>
                <named-content content-type="kingdom">Plantae</named-content>
              </kwd><kwd>
                <named-content content-type="order">Asparagales</named-content>
              </kwd><kwd>
                <named-content content-type="family">Lycaenidae</named-content>
              </kwd></kwd-group><mixed-citation publication-type="journal"><person-group><name><surname>Zhang</surname><given-names>Zhongzheng</given-names></name><name><surname>Zhang</surname><given-names>Gexiang</given-names></name></person-group><article-title>Descriptions of a new species, validation of a name, and elevation of a variety in <italic><tp:taxon-name><tp:taxon-name-part taxon-name-part-type="genus" reg="Iris">Iris</tp:taxon-name-part></tp:taxon-name></italic> (<tp:taxon-name><tp:taxon-name-part taxon-name-part-type="family" reg="Iridaceae">Iridaceae</tp:taxon-name-part></tp:taxon-name>) from China</article-title><source>PhytoKeys</source><day>16</day><month>03</month><year>2026</year><volume>271</volume><fpage>299</fpage><lpage>312</lpage><pub-id pub-id-type="doi">10.3897/phytokeys.271.176663</pub-id></mixed-citation></tp:treatment-meta><tp:nomenclature><tp:taxon-name><object-id xmlns:xlink="http://www.w3.org/1999/xlink" content-type="arpha" xlink:type="simple">2D5198E1-B423-55B9-A4FE-B3558B708BC5</object-id>
                    		<tp:taxon-name-part taxon-name-part-type="genus" reg="Iris">Iris</tp:taxon-name-part> <tp:taxon-name-part taxon-name-part-type="species" reg="cariciformis">cariciformis</tp:taxon-name-part>
                    	
                    		<object-id xmlns:xlink="http://www.w3.org/1999/xlink" content-type="ipni" xlink:type="simple">urn:lsid:ipni.org:names:77377783-1</object-id>
                    	</tp:taxon-name><tp:taxon-authority>Z.Z.Zhang &amp; G.X.Zhang</tp:taxon-authority><tp:taxon-status xmlns:xlink="http://www.w3.org/1999/xlink" xlink:type="simple">sp. nov.</tp:taxon-status><xref ref-type="fig" rid="F2">Fig. 2</xref></tp:nomenclature><tp:treatment-sec sec-type="Diagnosis"><title>Diagnosis.</title><p>Morphologically similar to <italic><tp:taxon-name><tp:taxon-name-part taxon-name-part-type="genus" reg="Iris">I.</tp:taxon-name-part> <tp:taxon-name-part taxon-name-part-type="species" reg="dabashanensis">dabashanensis</tp:taxon-name-part></tp:taxon-name></italic>, but differs by the longer perianth tube (1.6–2.5 cm vs 0.2–0.5 cm) and ovoid capsules with a prominent beak (vs globose and beakless).</p><fig id="F2" position="float" orientation="portrait"><object-id xmlns:xlink="http://www.w3.org/1999/xlink" content-type="doi" xlink:type="simple">10.3897/phytokeys.271.176663.figure2</object-id><object-id xmlns:xlink="http://www.w3.org/1999/xlink" content-type="arpha" xlink:type="simple">2ACF7282-7F93-5FE1-BA40-215122A62683</object-id><label>Figure 2.</label><caption><p><italic><tp:taxon-name><tp:taxon-name-part taxon-name-part-type="genus" reg="Iris">Iris</tp:taxon-name-part> <tp:taxon-name-part taxon-name-part-type="species" reg="cariciformis">cariciformis</tp:taxon-name-part></tp:taxon-name></italic> Z.Z.Zhang &amp; G.X.Zhang, sp. nov. <bold>A</bold>. Habitat; <bold>B</bold>. Plant; <bold>C</bold>. Sepals, petals and stamens; <bold>D</bold>. Bracts; <bold>E</bold>. Pedicel, ovary and pistil; <bold>F</bold>. Flower; <bold>G</bold>. Inflorescence (Photos A, B, C. author; C–G Xiaoqiang Shen).</p></caption><graphic xmlns:xlink="http://www.w3.org/1999/xlink" xlink:href="phytokeys-271-299_article-176663__-g002.jpg" id="oo_1562759.jpg" position="float" orientation="portrait" xlink:type="simple"><uri content-type="original_file" xlink:type="simple">https://binary.pensoft.net/fig/1562759</uri></graphic></fig></tp:treatment-sec><tp:treatment-sec sec-type="Type"><title>Type.</title><p>China • Shaanxi Province, Zhashui County, Liushugou, on the dry hillside; 326 m; <named-content xmlns:xlink="http://www.w3.org/1999/xlink" content-type="dwc:verbatimCoordinates" xlink:type="simple">33°40'09.8"N 109°10'50.3"E</named-content>; 30 March 2025 (fl); <italic>Z.Z.Zhang ZZZ-LSG-001</italic> (<bold>holotype</bold>: CSH!; <bold>isotypes</bold>: CSH!, NAS!).</p></tp:treatment-sec><tp:treatment-sec sec-type="Description"><title>Description.</title><p>Perennial tufted herb with persistent fibrous leaf remnants sheathing the base. Rhizomes slender, usually stoloniferous. Roots slender, much branched, with small root nodules. Leaves pale green, narrowly linear, 20–40 cm × 2–3 mm, with 1 or 2 veins. Flowering stems 10–15 cm tall, bearing 1–2 leaves; bracts 2 (rarely 3), green, narrowly lanceolate, 2.7–4.2 cm × ca. 4 mm. Flowers pale purple, 2.5–3 cm in diameter; pedicels slender, 1.7–2.5 cm long; perianth tube slender, 1.6–2.5 cm long; sepals pale purple, horizontal and recurved distally, broadly ovate, 1.8–2.3 cm × 6–9 mm, base narrowed and yellow, midvein creamy white with purple spots, entire, with 2 irregularly raised lateral ridges; petals slightly angled upward, suborbicular, 1.5–1.7 cm × ca. 7 mm, abruptly contracted into a claw at the basal quarter. Stamens creamy white, ca. 8 mm long; anthers linear, equal to filaments; ovary ca. 6 mm long; style branches ascending, ca. 1.3 cm × 4 mm, apex bifid with lobes ca. 4 mm long. Capsule ovoid with a prominent beak, 1.7–2 cm × ca. 1 cm. Seeds brown, 2–3 mm in diameter, with white appendages. Flowering April, fruiting May–June.</p></tp:treatment-sec><tp:treatment-sec sec-type="Distribution and ecology"><title>Distribution and ecology.</title><p><italic><tp:taxon-name><tp:taxon-name-part taxon-name-part-type="genus" reg="Iris">Iris</tp:taxon-name-part> <tp:taxon-name-part taxon-name-part-type="species" reg="cariciformis">cariciformis</tp:taxon-name-part></tp:taxon-name></italic> is distributed in the central Qinling Mountains (Zhashui County, Shaanxi Province, China), where it grows on mountain slopes and cliffs (Fig. <xref ref-type="fig" rid="F3">3</xref>).</p><fig id="F3" position="float" orientation="portrait"><object-id xmlns:xlink="http://www.w3.org/1999/xlink" content-type="doi" xlink:type="simple">10.3897/phytokeys.271.176663.figure3</object-id><object-id xmlns:xlink="http://www.w3.org/1999/xlink" content-type="arpha" xlink:type="simple">7F852E61-B2B0-518A-9229-C42AC7460E73</object-id><label>Figure 3.</label><caption><p>The known distribution of <italic><tp:taxon-name><tp:taxon-name-part taxon-name-part-type="genus" reg="Iris">Iris</tp:taxon-name-part> <tp:taxon-name-part taxon-name-part-type="species" reg="cariciformis">cariciformis</tp:taxon-name-part></tp:taxon-name></italic> and <italic><tp:taxon-name><tp:taxon-name-part taxon-name-part-type="genus" reg="Iris">I.</tp:taxon-name-part> <tp:taxon-name-part taxon-name-part-type="species" reg="fujianensis">fujianensis</tp:taxon-name-part></tp:taxon-name></italic> in China.</p></caption><graphic xmlns:xlink="http://www.w3.org/1999/xlink" xlink:href="phytokeys-271-299_article-176663__-g003.jpg" id="oo_1562760.jpg" position="float" orientation="portrait" xlink:type="simple"><uri content-type="original_file" xlink:type="simple">https://binary.pensoft.net/fig/1562760</uri></graphic></fig></tp:treatment-sec><tp:treatment-sec sec-type="Etymology"><title>Etymology.</title><p>The new species grows in clusters and has slender leaves, resembling plants of the <italic><tp:taxon-name><tp:taxon-name-part taxon-name-part-type="genus" reg="Carex">Carex</tp:taxon-name-part></tp:taxon-name></italic> L. that inhabit the same environment, hence the specific epithet “<tp:taxon-name><tp:taxon-name-part taxon-name-part-type="genus" reg="Iris"/><tp:taxon-name-part taxon-name-part-type="species">cariciformis</tp:taxon-name-part></tp:taxon-name>” was chosen.</p></tp:treatment-sec><tp:treatment-sec sec-type="Preliminary conservation status"><title>Preliminary conservation status.</title><p>According to the Red List Categories and Criteria of <xref ref-type="bibr" rid="B9">IUCN (2024)</xref>, the conservation status of <italic><tp:taxon-name><tp:taxon-name-part taxon-name-part-type="genus" reg="Iris">I.</tp:taxon-name-part> <tp:taxon-name-part taxon-name-part-type="species" reg="cariciformis">cariciformis</tp:taxon-name-part></tp:taxon-name></italic> is preliminarily assessed as Least Concern (<abbrev xmlns:xlink="http://www.w3.org/1999/xlink" xlink:title="Least Concern" xlink:type="simple">LC</abbrev>). This species meets the criteria for the <abbrev xmlns:xlink="http://www.w3.org/1999/xlink" xlink:title="Least Concern" xlink:type="simple">LC</abbrev> category due to its relatively wide distribution, considerable population size, and intact population structure (including both seedlings and mature individuals).</p></tp:treatment-sec><ref-list><ref id="B9"><mixed-citation xmlns:xlink="http://www.w3.org/1999/xlink" xlink:type="simple">IUCN (2024) Guidelines for Using the IUCN Red List Categories and Criteria. Version 16. Prepared by the Standards and Petitions Committee. <ext-link xlink:href="https://www.iucnredlist.org/resources/redlistguidelines" ext-link-type="uri" xlink:type="simple">https://www.iucnredlist.org/resources/redlistguidelines</ext-link></mixed-citation></ref></ref-list></tp:taxon-treatment>
