# Supplementary material for: Descriptions of a new species, validation of a name, and elevation of a variety in Iris (Iridaceae) from China
Source: PhytoKeys. 2026 Mar 16;271:299–312. doi: 10.3897/phytokeys.271.176663 (PMC13010168; doi:10.3897/phytokeys.271.176663)
Supplement: XML Treatment for Iris fujianensis [file phytokeys.271.176663-treatment2.xml]

<!DOCTYPE tp:taxon-treatment
  PUBLIC "-//TaxonX//DTD Taxonomic Treatment Publishing DTD v0 20100105//EN" "tax-treatment-NSO.dtd">
<tp:taxon-treatment xmlns:tp="http://www.plazi.org/taxpub"><tp:treatment-meta><kwd-group><label>Taxon classification</label><kwd>
                <named-content content-type="kingdom">Plantae</named-content>
              </kwd><kwd>
                <named-content content-type="order">Asparagales</named-content>
              </kwd><kwd>
                <named-content content-type="family">Lycaenidae</named-content>
              </kwd></kwd-group><mixed-citation publication-type="journal"><person-group><name><surname>Zhang</surname><given-names>Zhongzheng</given-names></name><name><surname>Zhang</surname><given-names>Gexiang</given-names></name></person-group><article-title>Descriptions of a new species, validation of a name, and elevation of a variety in <italic><tp:taxon-name><tp:taxon-name-part taxon-name-part-type="genus" reg="Iris">Iris</tp:taxon-name-part></tp:taxon-name></italic> (<tp:taxon-name><tp:taxon-name-part taxon-name-part-type="family" reg="Iridaceae">Iridaceae</tp:taxon-name-part></tp:taxon-name>) from China</article-title><source>PhytoKeys</source><day>16</day><month>03</month><year>2026</year><volume>271</volume><fpage>299</fpage><lpage>312</lpage><pub-id pub-id-type="doi">10.3897/phytokeys.271.176663</pub-id></mixed-citation></tp:treatment-meta><tp:nomenclature><tp:taxon-name><object-id xmlns:xlink="http://www.w3.org/1999/xlink" content-type="arpha" xlink:type="simple">90F3BC91-8940-567B-B881-FD67BF6392C6</object-id>
                    		<tp:taxon-name-part taxon-name-part-type="genus" reg="Iris">Iris</tp:taxon-name-part> <tp:taxon-name-part taxon-name-part-type="species" reg="fujianensis">fujianensis</tp:taxon-name-part>
                    		<object-id xmlns:xlink="http://www.w3.org/1999/xlink" content-type="ipni" xlink:type="simple">urn:lsid:ipni.org:names:77377792-1</object-id>
                    	</tp:taxon-name><tp:taxon-authority>X.X.Su</tp:taxon-authority></tp:nomenclature><tp:treatment-sec sec-type="Invalid synonym"><title>Invalid synonym.</title><p><italic><tp:taxon-name><tp:taxon-name-part taxon-name-part-type="genus" reg="Iris">Iris</tp:taxon-name-part> <tp:taxon-name-part taxon-name-part-type="species" reg="fujianensis">fujianensis</tp:taxon-name-part></tp:taxon-name></italic> X.X.Su in J. Fujian For. Sci. Technol. 51 (3): 101–103. 2024 — invalid name (Art. 8.2, 40.1 of ICN); holotype not indicated; 2 gatherings included.</p></tp:treatment-sec><tp:treatment-sec sec-type="Diagnosis"><title>Diagnosis.</title><p><italic><tp:taxon-name><tp:taxon-name-part taxon-name-part-type="genus" reg="Iris">Iris</tp:taxon-name-part> <tp:taxon-name-part taxon-name-part-type="species" reg="fujianensis">fujianensis</tp:taxon-name-part></tp:taxon-name></italic> is morphologically similar to <italic><tp:taxon-name><tp:taxon-name-part taxon-name-part-type="genus" reg="Iris">I.</tp:taxon-name-part> <tp:taxon-name-part taxon-name-part-type="species" reg="speculatrix">speculatrix</tp:taxon-name-part></tp:taxon-name></italic>, but differs by having longer and wider leaves (20–80 × 1.4–2.6 cm vs. 15–30 × 0.6–1.2 cm), shorter pedicels (1–2 cm vs. 3–5.5 cm), and solitary flowers with a larger diameter (10–12 cm vs. 5.6–6 cm).</p></tp:treatment-sec><tp:treatment-sec sec-type="Type"><title>Type.</title><p>China • Fujian Province, Jian’ou City, Yushan, located on both sides of the damp mountain stream. 326 m, <named-content xmlns:xlink="http://www.w3.org/1999/xlink" content-type="dwc:verbatimCoordinates" xlink:type="simple">26°52'08.4"N 118°16'42.1"E</named-content>, 4 May 2022 (fr), <italic>X.X.Su SXX0077</italic> (<italic>holotype</italic>: CSH!)(lectotype, designated here). Same locality as for holotype, 11, April, 2023 (fl), <italic>X.X.Su XY02916</italic> (<italic>paratype</italic>: CSH!).</p></tp:treatment-sec><tp:treatment-sec sec-type="Description"><title>Description.</title><p>Perennial herb, base with fibrous remnants of old leaf sheaths. Rhizome stout, yellowish-brown, 1–1.5 cm in diam. Leaves deep green, broadly ensiform, 20–80 × 1.4–2.6 cm, with several inconspicuous longitudinal veins, apex acuminate, base sheathing. Flowering stem 10–25 cm tall, erect, simple, bearing 3–5 reduced leaves at base; bracts 2, green, herbaceous, margin membranous, lanceolate, 7–8 × 1.5–2.5 cm, apex long-acuminate. Inflorescence with a single flower. Flowers pale blue, 10–12 cm in diam; pedicel 1–2 cm long; perianth tube funnelform, ca. 1 cm long; sepals spreading, spatulate, ca. 8 × 2–2.5 cm, white with blue stripes, apex obtuse, claw cuneate, bearing a prominent yellow crested appendage; petals long-spatulate, 7–8 × ca. 2 cm, spreading, upper part pale blue, lower part white with blue stripes; stamens ca. 3.5 cm long; anthers white, subequal to filament; style branches flat, pale blue, ca. 6.5 cm long, apical lobes deltoid, margin incised; ovary ca. 1.8–2 cm long. Capsule trigonous-ellipsoid, 4–6 × 2–2.5 cm. Capsule trigonous-ellipsoid, 4–6 × 2–2.5 cm, with a slender, pointed beak at the apex, pedicel not curved after flowering. Seeds irregularly polyhedral, ca. 3 mm in diam., with transparent appendages. Flowering April, fruiting May–August.</p></tp:treatment-sec><tp:treatment-sec sec-type="Distribution and habitat"><title>Distribution and habitat.</title><p>This species is currently known only from the type locality on Yushan in Jian’ou City, Fujian Province, China. It grows on shaded, damp slopes along mountain streams (Fig. <xref ref-type="fig" rid="F3">3</xref>).</p></tp:treatment-sec><tp:treatment-sec sec-type="Other specimens examined"><title>Other specimens examined.</title><p>Same locality as for holotype, 11 April 2023 (fl), XY02917 (NAS!)</p></tp:treatment-sec><tp:treatment-sec sec-type="Notes"><title>Notes.</title><p><italic><tp:taxon-name><tp:taxon-name-part taxon-name-part-type="genus" reg="Iris">Iris</tp:taxon-name-part> <tp:taxon-name-part taxon-name-part-type="species" reg="fujianensis">fujianensis</tp:taxon-name-part></tp:taxon-name></italic> was not validly published as a holotype was not designated and the material comprised 2 separate gatherings. To validate the name, we designate a specimen from the material cited by <xref ref-type="bibr" rid="B26">Su (2024)</xref> as a lectotype (serving here as the holotype). Concurrently, the description and diagnosis provided by <xref ref-type="bibr" rid="B26">Su (2024)</xref> were compiled as above.</p></tp:treatment-sec><tp:treatment-sec><!--Section generated to contain objects referenced in tp:taxon-treatment.--><fig id="F3" position="float" orientation="portrait"><object-id xmlns:xlink="http://www.w3.org/1999/xlink" content-type="doi" xlink:type="simple">10.3897/phytokeys.271.176663.figure3</object-id><object-id xmlns:xlink="http://www.w3.org/1999/xlink" content-type="arpha" xlink:type="simple">7F852E61-B2B0-518A-9229-C42AC7460E73</object-id><label>Figure 3.</label><caption><p>The known distribution of <italic><tp:taxon-name><tp:taxon-name-part taxon-name-part-type="genus" reg="Iris">Iris</tp:taxon-name-part> <tp:taxon-name-part taxon-name-part-type="species" reg="cariciformis">cariciformis</tp:taxon-name-part></tp:taxon-name></italic> and <italic><tp:taxon-name><tp:taxon-name-part taxon-name-part-type="genus" reg="Iris">I.</tp:taxon-name-part> <tp:taxon-name-part taxon-name-part-type="species" reg="fujianensis">fujianensis</tp:taxon-name-part></tp:taxon-name></italic> in China.</p></caption><graphic xmlns:xlink="http://www.w3.org/1999/xlink" xlink:href="phytokeys-271-299_article-176663__-g003.jpg" id="oo_1562760.jpg" position="float" orientation="portrait" xlink:type="simple"><uri content-type="original_file" xlink:type="simple">https://binary.pensoft.net/fig/1562760</uri></graphic></fig></tp:treatment-sec><ref-list><ref id="B26"><mixed-citation xmlns:xlink="http://www.w3.org/1999/xlink" xlink:type="simple">Su X (2024) A new species of <tp:taxon-name><tp:taxon-name-part taxon-name-part-type="family">Iridaceae</tp:taxon-name-part></tp:taxon-name> from Fujian: <italic><tp:taxon-name><tp:taxon-name-part taxon-name-part-type="genus">Iris</tp:taxon-name-part> <tp:taxon-name-part taxon-name-part-type="species">fujianensis</tp:taxon-name-part></tp:taxon-name></italic>. Fujian Linye Ke-Ji 51(3): 101–103. <ext-link xlink:href="10.13428/j.cnki.fjlk.2024.03.017" ext-link-type="doi" xlink:type="simple">https://doi.org/10.13428/j.cnki.fjlk.2024.03.017</ext-link></mixed-citation></ref></ref-list></tp:taxon-treatment>
