# Supplementary material for: Descriptions of a new species, validation of a name, and elevation of a variety in Iris (Iridaceae) from China
Source: PhytoKeys. 2026 Mar 16;271:299–312. doi: 10.3897/phytokeys.271.176663 (PMC13010168; doi:10.3897/phytokeys.271.176663)
Supplement: XML Treatment for Iris valida [file phytokeys.271.176663-treatment3.xml]

<!DOCTYPE tp:taxon-treatment
  PUBLIC "-//TaxonX//DTD Taxonomic Treatment Publishing DTD v0 20100105//EN" "tax-treatment-NSO.dtd">
<tp:taxon-treatment xmlns:tp="http://www.plazi.org/taxpub"><tp:treatment-meta><kwd-group><label>Taxon classification</label><kwd>
                <named-content content-type="kingdom">Plantae</named-content>
              </kwd><kwd>
                <named-content content-type="order">Asparagales</named-content>
              </kwd><kwd>
                <named-content content-type="family">Lycaenidae</named-content>
              </kwd></kwd-group><mixed-citation publication-type="journal"><person-group><name><surname>Zhang</surname><given-names>Zhongzheng</given-names></name><name><surname>Zhang</surname><given-names>Gexiang</given-names></name></person-group><article-title>Descriptions of a new species, validation of a name, and elevation of a variety in <italic><tp:taxon-name><tp:taxon-name-part taxon-name-part-type="genus" reg="Iris">Iris</tp:taxon-name-part></tp:taxon-name></italic> (<tp:taxon-name><tp:taxon-name-part taxon-name-part-type="family" reg="Iridaceae">Iridaceae</tp:taxon-name-part></tp:taxon-name>) from China</article-title><source>PhytoKeys</source><day>16</day><month>03</month><year>2026</year><volume>271</volume><fpage>299</fpage><lpage>312</lpage><pub-id pub-id-type="doi">10.3897/phytokeys.271.176663</pub-id></mixed-citation></tp:treatment-meta><tp:nomenclature><tp:taxon-name><object-id xmlns:xlink="http://www.w3.org/1999/xlink" content-type="arpha" xlink:type="simple">F85E09A0-3EA7-543F-BC91-FA0D28B3FFFD</object-id>
                    		<tp:taxon-name-part taxon-name-part-type="genus" reg="Iris">Iris</tp:taxon-name-part> <tp:taxon-name-part taxon-name-part-type="species" reg="valida">valida</tp:taxon-name-part>
                    	
                    		<object-id xmlns:xlink="http://www.w3.org/1999/xlink" content-type="ipni" xlink:type="simple">urn:lsid:ipni.org:names:77377790-1</object-id>
                    	</tp:taxon-name><tp:taxon-authority>(S.S.Chien) Z.Z.Zhang, H.T.Li &amp; T.Y.Zuo</tp:taxon-authority><tp:taxon-status xmlns:xlink="http://www.w3.org/1999/xlink" xlink:type="simple">comb. et stat. nov.</tp:taxon-status></tp:nomenclature><tp:treatment-sec sec-type="Basionym"><title>Basionym.</title><p><italic><tp:taxon-name><tp:taxon-name-part taxon-name-part-type="genus" reg="Iris">Iris</tp:taxon-name-part> <tp:taxon-name-part taxon-name-part-type="species" reg="pseudorossii">pseudorossii</tp:taxon-name-part> <tp:taxon-name-part taxon-name-part-type="infraspecific-rank">var.</tp:taxon-name-part> <tp:taxon-name-part taxon-name-part-type="series" reg="valida">valida</tp:taxon-name-part></tp:taxon-name></italic> S.S.Chien, Contr. Biol. Lab. Sci. Soc. China, Bot. Ser. 6: 74. 1931.</p></tp:treatment-sec><tp:treatment-sec sec-type="Type"><title>Type.</title><p>China • Chekiang [Zhejiang] Province, W. Tien-mu-shan, under woods. 18, April 1931, <italic>W.C.Cheng 2361</italic> (<italic>holotype</italic>: location unknown) · E. tien-mu-shan, on open slopes and roadsides, 14 April 1931 <italic>W.C.Cheng 2246 (paratypes</italic>: PE 00034036, IBSC 0628903)</p></tp:treatment-sec><tp:treatment-sec sec-type="Homotypic synonyms"><title>Homotypic synonyms.</title><p><italic><tp:taxon-name><tp:taxon-name-part taxon-name-part-type="genus" reg="Iris">Iris</tp:taxon-name-part> <tp:taxon-name-part taxon-name-part-type="species" reg="proantha">proantha</tp:taxon-name-part> <tp:taxon-name-part taxon-name-part-type="infraspecific-rank">var.</tp:taxon-name-part> <tp:taxon-name-part taxon-name-part-type="series" reg="valida">valida</tp:taxon-name-part></tp:taxon-name></italic> (S.S.Chien) Y.T.Zhao, Acta Phytotax. Sin. 20 (1): 100. 1982. <italic><tp:taxon-name><tp:taxon-name-part taxon-name-part-type="genus" reg="Zhaoanthus">Zhaoanthus</tp:taxon-name-part> <tp:taxon-name-part taxon-name-part-type="species" reg="proanthus">proanthus</tp:taxon-name-part> <tp:taxon-name-part taxon-name-part-type="infraspecific-rank">var.</tp:taxon-name-part> <tp:taxon-name-part taxon-name-part-type="series" reg="validus">validus</tp:taxon-name-part></tp:taxon-name></italic> (S.S.Chien) M.B.Crespo, Mart.-Azorín &amp; Mavrodiev, Phytotaxa 232 (1): 60. 2015.</p></tp:treatment-sec></tp:taxon-treatment>
