# Supplementary material for: Descriptions of a new species, validation of a name, and elevation of a variety in Iris (Iridaceae) from China
Source: PhytoKeys. 2026 Mar 16;271:299–312. doi: 10.3897/phytokeys.271.176663 (PMC13010168; doi:10.3897/phytokeys.271.176663)
Supplement: Supplementary material 1 — Accession of 38 sequenced or downloaded chloroplast genome in this study [file phytokeys-271-299_article-176663__-s001.xlsx]

## Sheet: Sheet1
Supplementary material 1. Accession of 44 sequenced or downloaded chloroplast genome in this study
Organism	Database	Accession	Collection date	Collection location
Iris valida	GenBank	PX752859.1	2025-04-16	China: Zhejiang, Hangzhou, W. Tianmu Mountain
Iris probstii	GenBank	PX752860.1	2025-02-23	China: Guizhou, Songtao County
Iris proantha	GenBank	PX752861.1	2025-04-28	China: Henan, Xinyang, Xianshan
Iris cariciformis	GenBank	PX752862.1	2025-03-30	China: Shaanxi, Shangluo, Zhashui County, Liushugou
Iris dabashanensis	GenBank	PX752863.1	2025-05-12	China: Hubei, Shennongjia Forestry District
Iris fujianensis	GenBank	PX752864.1	2025-06-10	China: Fujian, Jian'ou, Yushan
Iris sanguinea	GenBank	KT626943.1	————	————
Iris dichotoma	GenBank	MK593157.1	————	————
Iris ensata	GenBank	MK593158.1	————	————
Iris koreana 2	GenBank	MK593159.1	————	————
Iris lactea	GenBank	MK593160.1	————	————
Iris laevigata	GenBank	MK593161.1	————	————
Iris minutoaurea	GenBank	MK593162.1	————	————
Iris odaesanensis	GenBank	MK593163.1	————	————
Iris rossii 2	GenBank	MK593165.1	————	————
Iris rossii 1	GenBank	MK593166.1	————	————
Iris uniflora	GenBank	MK593169.1	————	————
Iris domestica	GenBank	MT001880.1	————	————
Iris loczyi	GenBank	MT254070.1	————	————
Iris tectorum	GenBank	MW201731.1	————	————
Iris speculatrix 1	GenBank	OK274247.1	————	————
Iris ruthenica	GenBank	OM037824.1	————	————
Iris pseudocapnoides	GenBank	OM990831.1	————	————
Iris masiae	GenBank	OP715665.1	————	————
Iris kolpakowskiana	GenBank	OP715667.1	————	————
Iris pskemensis	GenBank	OP715671.1	————	————
Iris vartanii	GenBank	OP715673.1	————	————
Iris tuberosa	GenBank	OP715674.1	————	————
Iris pamphylica	GenBank	OP715675.1	————	————
Iris zagrica	GenBank	OP715676.1	————	————
Iris boissieri	GenBank	OP715677.1	————	————
Iris filifolia	GenBank	OP715678.1	————	————
Iris koreana 1	GenBank	OP729162.1	————	————
Iris afghanica	GenBank	OR098702.1	————	————
Iris imbricata	GenBank	OR789640.1	————	————
Iris foetidissima	GenBank	OZ123582.1	————	————
Iris bloudowii	GenBank	PP069562.1	————	————
Iris luojiensis	GenBank	PP734290.1	————	————
Iris speculatrix 2	GenBank	PP734292.1	————	————
Iris wilsonii	GenBank	PP734295.1	————	————
Iris sari	GenBank	PP897866.1	————	————
Iris latistyla	GenBank	PX406254.1	————	————
Moraea polystachya	GenBank	OP729165.1	————	————
Moraea spathulata	GenBank	OP729166.1	————	————

## Sheet: Sheet2
			————	————
			————	————
			————	————
			————	————
			————	————
			————	————
			————	————
			————	————
			————	————
			————	————
			————	————
			————	————
			————	————
			————	————
			————	————
			————	————
			————	————
			————	————
			————	————
			————	————
			————	————
			————	————
			————	————
			————	————
			————	————
			————	————
			————	————
			————	————
			————	————
			————	————
			————	————
			————	————
			————	————
			————	————
			————	————
			————	————
